# Supplementary material for: VespAI: a deep learning-based system for the detection of invasive hornets
Source: Commun Biol. 2024 Apr 3;7:354. doi: 10.1038/s42003-024-05979-z (PMC10991484; doi:10.1038/s42003-024-05979-z)
Supplement: Supplementary file 4 — Supplementary Data [file 42003_2024_5979_MOESM4_ESM.xlsx]

## Sheet: Field Test Summary Data
Site ID	Test ID	Date	Test Type	Vespa velutina TPR (TP/(TP+FN))	Vespa velutina FPR (FP/(FP+TN))	Vespa velutina FNR (FN/(TP+FN))	Vesp velutina FN	Vesp velutina FP	Vesp velutina Total	Vespa velutina Recall (TP/(TP+FN))	Vespa velutina Precision (TP/(TP+FP))	Vespa velutina on Side	Vespa crabro TPR (TP/(TP+FN))	Vespa crabro FPR (FP/(FP+TN))	Vespa crabro FNR (FN/(TP+FN))	Vesp crabro FN	Vesp crabro FP	Vesp crabro Total	Vesp crabro Recall (TP/(TP+FN))	Vesp crabro Precision (TP/(TP+FP))	FP Species
1	CanyonTestAllFrames	2023-08-23	All Frames	0.919118	0	0.0808824	11	0	136	0.919118	1	1
1	ArducamCSI-UVCATestllFrames	2023-08-23	All Frames	0.941176	0	0.0588235	13	0	221	0.941176	1	3
1	USBCamTestAllFrames	2023-08-23	All Frames	0.948617	0	0.0513834	26	0	506	0.948617	1	4
1	NexGoTestAllFrames	2023-08-23	All Frames	0.982558	0	0.0174419	3	0	172	0.982558	1	2
1	CanyonTestAllFramesCalibrated	2023-08-23	All Frames	0.956811	0	0.0431894	13	0	301	0.956811	1	2
1	USBTestAllFramesCalibrated	2023-08-23	All Frames	0.928922	0	0.0710784	29	0	408	0.928922	1	5
1	ArducamCSI-UVCATestllFrames	2023-08-24	All Frames	0.968421	0	0.0315789	3	0	95	0.968421	1	0
1	NexGoTestAllFrames	2023-08-24	All Frames	0.97609	0	0.02391	17	0	711	0.97609	1	9
1	CanyonCalibrated	2023-08-23	All Frames	0.903002	0	0.0969977	42	0	433	0.903002	1	4
1	USBCamCalibrated	2023-08-23	All Frames	0.730964	0	0.269036	106	0	394	0.730964	1	2
1	NexGoCalibrated	2023-08-23	All Frames	0.993432	0.00164204	0.00656814	4	1	609	0.993432	0.99835	1									Vespula vulgaris
1	ArducamCSI-UVCCalibrated	2023-08-23	All Frames	0.983784	0	0.0162162	6	0	370	0.983784	1	2
2	NexiGoAllFramesCalibratedBlocks	2023-08-25	All Frames	0.98374	0	0.0162602	12	0	738	0.98374	1	4	0.885714	0	0.114286	4	0	35	0.885714	1
2	CanyonAllFramesCalibrated	2023-08-25	All Frames	0.99529	0	0.00470958	3	0	637	0.99529	1	0	0.9375	0	0.0625	1	0	16	0.9375	1
2	USBCamAllFramesCalibrated	2023-08-25	All Frames	0.986637	0.00222717	0.013363	6	1	449	0.986637	0.997748	0	0.87037	0	0.12963	7	0	54	0.87037	1	Vesp crabro
2	ArducamCSI-UVCAllFramesCalibrated	2023-08-25	All Frames	0.95375	0.00125	0.04625	37	1	800	0.95375	0.998691	8	0.914286	0	0.0857143	3	0	35	0.914286	1	Vesp crabro
2	ArducamCSI-UVCCalibrated	2023-08-25	All Frames	0.922857	0.00285714	0.0771429	27	1	350	0.922857	0.996914	2	0.977273	0	0.0227273	2	0	88	0.977273	1	Vesp crabro
2	NexiGoCalibratedBlocks	2023-08-25	All Frames	0.959574	0	0.0404255	38	0	940	0.959574	1	1	0.78	0	0.22	11	0	50	0.78	1
2	CanyonCalibrated	2023-08-25	All Frames	0.993213	0	0.00678733	3	0	442	0.993213	1	2	0.861111	0	0.138889	5	0	36	0.861111	1
2	USBCamCalibrated	2023-08-25	All Frames	0.931689	0	0.0683112	36	0	527	0.931689	1	1	0.861111	0	0.138889	5	0	36	0.861111	1
1	USBCamTraining	2023-08-26	Training	0.922161	0	0.0778388	85	0	1092	0.922161	1
1	USBCamTraining1	2023-08-27	Training	0.854666	0	0.145334	176	0	1211	0.854666	1
1	NexiGoTraining	2023-08-27	Training	0.966829	0	0.0331707	34	0	1025	0.966829	1
1	CanyonTraining	2023-08-27	Training	0.878603	0	0.121397	139	0	1145	0.878603	1
1	ArducamCSI-UVCTraining100	2023-08-27	Training	0.90101	0	0.0989899	49	0	495	0.90101	1
1	ArducamCSI-UVCTraining	2023-08-27	Training	0.932787	0.00262927	0.0672131	82	3	1220	0.932787	0.997371										Writing on block
2	ArducamCSI-UVCTraining	2023-08-28	Training	0.996377	0	0.00362319	1	0	276	0.996377	1
2	USBCamTraining	2023-08-28	Training	0.913215	0	0.086785	44	0	507	0.913215	1
2	CanyonTraining	2023-08-28	Training	0.939739	0	0.0602606	37	0	614	0.939739	1		0.87931	0	0.12069	7	0	58	0.87931	1
2	NexiGoTraining	2023-08-28	Training	0.715084	0	0.284916	204	0	716	0.715084	1		0.734375	0	0.265625	17	0	64	0.734375	1
2	DragonTouchTraining	2023-08-28	Training	0.983193	0	0.0168067	2	0	119	0.983193	1		0.99	0	0.01	1	0	100	0.99	1
2	CanyonHoneyBucketMarkII	2023-08-28	Training Modified	0.968037	0	0.0319635	7	0	219	0.968037	1		1	0	0	0	0	11	1	1
2	NexiGoHoneyBucketMarkII	2023-08-28	Training Modified	0.994286	0.04	0.00571429	1	5	175	0.994286	0.972067		0.966667	0.00421941	0.0333333	2	1	60	0.966667	0.983051	Vespa crabro, Sarcophaga sp., Shadow of Vespa velutina
2	USBCamHoneyBucketMarkII	2023-08-28	Training Modified	0.996403	0	0.00359712	1	0	277	0.996403	1
1	CanyonTraining30s	2023-08-27	Training Spaced	0.930435	0	0.0695652	16	0	230	0.930435	1
1	NexiGoTraining30s	2023-08-29	Training Spaced	0.983153	0	0.0168472	14	0	831	0.983153	1
1	CanyonTraining30s1	2023-08-29	Training Spaced	0.874783	0	0.125217	72	0	575	0.874783	1
1	USBCamTraining30s	2023-08-29	Training Spaced	0.855491	0	0.144509	50	0	346	0.855491	1
1	NexiGoTraining30s1	2023-08-29	Training Spaced	0.962559	0	0.0374415	24	0	641	0.962559	1
1	NexiGoTraining30s2GB	2023-08-30	Training Spaced	0.983193	0	0.0168067	2	0	119	0.983193	1
1	CanyonTraining30s2	2023-08-29	Training Spaced	0.988372	0	0.0116279	3	0	258	0.988372	1
1	NexiGoTraining30s2	2023-08-31	Training Spaced	1	0	0	0	0	215	1	1
1	CanyonTraining30s3	2023-08-31	Training Spaced	0.976027	0	0.0239726	7	0	292	0.976027	1
1	USBCamTractor30s	2023-08-31	Training Spaced	1	0	0	0	0	57	1	1
1	CanyonApp	2023-08-31	Training Spaced	0.912	0	0.088	22	0	250	0.912	1
1	CanyonApp1	2023-08-31	Training Spaced	0.954955	0	0.045045	25	0	555	0.954955	1
2	CanyonTraining30s	2023-08-28	Training Spaced	0.925234	0.00251889	0.0747664	32	1	428	0.925234	0.997481		0.686567	0	0.313433	21	0	67	0.686567	1	Vespa crabro
2	USBCamTraining30s	2023-08-28	Training Spaced	0.979592	0.0204082	0.0204082	1	1	49	0.979592	0.979592		0.967742	0	0.0322581	2	0	62	0.967742	1	Vespa crabro
2	DragonTouchTraining30s	2023-08-28	Training Spaced	0.951456	0.010101	0.0485437	10	2	206	0.951456	0.989899		0.981273	0.0114504	0.0187266	5	3	267	0.981273	0.988679	Vespa crabro
2	USBCamMainsLong	2023-08-30	Training Spaced Long	0.923304	0	0.0766962	26	0	339	0.923304	1		0.881356	0.0188679	0.118644	7	1	59	0.881356	0.981132
2	USBCamPBLong	2023-08-30	Training Spaced Long	0.916435	0	0.0835655	30	0	359	0.916435	1
1	USBCamCalibratedVibe	2023-08-25	Training Vibe	0.778555	0	0.221445	95	0	429	0.778555	1
1	CanyonCalibratedVibe	2023-08-25	Training Vibe	0.906542	0	0.0934579	40	0	428	0.906542	1
1	NexiGoCalibratedVibe	2023-08-26	Training Vibe	0.974906	0	0.0250941	20	0	797	0.974906	1
1	NexiGoCalibratedVibe	2023-08-26	Training Vibe	0.956386	0	0.0436137	28	0	642	0.956386	1

## Sheet: Field Test Combined Data
Site ID	Test Type	Number of Trials	Vespa velutina Total	Vespa velutina Precision	Vespa velutina Recall	Vesp crabro Total	Vesp crabro Precision	Vesp crabro Recall
Both	All Frames	20	9239	0.999585	0.947982	350	1	0.885921
Both	Training	11	8420	0.999761	0.909424	222	1	0.867895
2	Training Modified	3	671	0.990689	0.986242	71	0.991525	0.983333
Both	Training Spaced	15	5052	0.997798	0.951817	396	0.996226	0.878528
2	Training Spaced Long	2	698	1	0.919869	59	0.981132	0.881356
1	Training Vibe	4	2296	1	0.904097	0	NA	NA

## Sheet: Data Format
Data	Factor	Description	Type
Field Test Summary Data	Site ID	Site ID number	Numeric (Nominal)
Field Test Summary Data	Test ID	Associated file name containing frames	Catagorical (Name)
Field Test Summary Data	Date	Date of data collection	Numeric (dd/mm/yyyy)
Field Test Summary Data	Test Type	Type of test carried out, defined as either 'All Frames', in which the system is forced to record all frames; 'Training', in which the system only detects frames with hornets present; 'Training Modified', in which the system only detects frames with hornets present and uses a modified baffle to test sensitivity to alternate light levels; 'Training Spaced' in which the system only detects frames w…	Catagorical (Name)
Field Test Summary Data	Vespa velutina TPR (TP/(TP+FN))	Vespa velutina true positive rate, defined as the proportion of detectable Vespa velutina that are detected, and calculated using the formula TP/(TP+FN)	Numeric (Proportion)
Field Test Summary Data	Vespa velutina FPR (FP/(FP+TN))	Vespa velutina false positive rate, defined as the proportion of Vespa velutina detections that are not Vespa velutina, and calculated using the formula FP/(FP+TN)	Numeric (Proportion)
Field Test Summary Data	Vespa velutina FNR (FN/(TP+FN))	Vespa velutina false negative rate, defined as the proportion of detectable Vespa velutina that are not detected, and calculated using the formula FN/(TP+FN)	Numeric (Proportion)
Field Test Summary Data	Vespa velutina FN	Vespa velutina false negatives, defined as the number of detectable Vespa velutina that are not detected	Numeric (Count)
Field Test Summary Data	Vespa velutina FP	Vespa velutina false positives, defined as the number of Vespa velutina detections that are not Vespa velutina	Numeric (Count)
Field Test Summary Data	Vespa velutina Total	Total number of detectable Vespa velutina in the trial	Numeric (Count)
Field Test Summary Data	Vespa velutina Recall (TP/(TP+FN))	Proportion of detectable Vespa velutina that are detected, calculated using the formula TP/(TP+FN)	Numeric (Proportion)
Field Test Summary Data	Vespa velutina Precision (TP/(TP+FP))	Proportion of Vespa velutina detections that are correct, calculated using the formula TP/(TP+FP)	Numeric (Proportion)
Field Test Summary Data	Vespa velutina on Side	Number of Vespa velutina that are on their side	Numeric (Count)
Field Test Summary Data	Vespa crabro TPR (TP/(TP+FN))	Vespa crabro true positive rate, defined as the proportion of detectable Vespa crabro that are detected, and calculated using the formula TP/(TP+FN)	Numeric (Proportion)
Field Test Summary Data	Vespa crabro FPR (FP/(FP+TN))	Vespa crabro false positive rate, defined as the proportion of Vespa crabro detections that are not Vespa crabro, and calculated using the formula FP/(FP+TN)	Numeric (Proportion)
Field Test Summary Data	Vespa crabro FNR (FN/(TP+FN))	Vespa crabro false negative rate, defined as the proportion of detectable Vespa crabro that are not detected, and calculated using the formula FN/(TP+FN)	Numeric (Proportion)
Field Test Summary Data	Vespa crabro FN	Vespa crabro false negatives, defined as the number of detectable Vespa crabro that are not detected	Numeric (Count)
Field Test Summary Data	Vespa crabro FP	Vespa crabro false positives, defined as the number of Vespa crabro detections that are not Vespa crabro	Numeric (Count)
Field Test Summary Data	Vespa crabro Total	Total number of detectable Vespa crabro in the trial	Numeric (Count)
Field Test Summary Data	Vespa crabro Recall (TP/(TP+FN))	Proportion of detectable Vespa crabro that are detected, calculated using the formula TP/(TP+FN)	Numeric (Proportion)
Field Test Summary Data	Vespa crabro Precision (TP/(TP+FP))	Proportion of Vespa crabro detections that are correct, calculated using the formula TP/(TP+FP)	Numeric (Proportion)
Field Test Summary Data	FP Species	Identity of false Vespa velutina detections	Catagorical (Name)
Field Test Combined Data	Site ID	Site ID number for tests of this type, with 'Both' indicating test types that included trials at both sites	Catagorical (Name)
Field Test Combined Data	Test Type	Type of test carried out, defined as either 'All Frames', in which the system is forced to record all frames; 'Training', in which the system only detects frames with hornets present; 'Training Modified', in which the system only detects frames with hornets present and uses a modified baffle to test sensitivity to alternate light levels; 'Training Spaced' in which the system only detects frames w…	Catagorical (Name)
Field Test Combined Data	Number of Trials	Total number of trials conducted for tests of this type	Numeric (Count)
Field Test Combined Data	Vespa velutina Total	Total number of detectable Vespa velutina across all trials for tests of this type	Numeric (Count)
Field Test Combined Data	Vespa velutina Precision	Proportion of Vespa velutina detections that are correct across all trials for tests of this type, calculated using the formula TP/(TP+FP)	Numeric (Proportion)
Field Test Combined Data	Vespa velutina Recall	Proportion of detectable Vespa velutina that are detected across all trials for tests of this type, calculated using the formula TP/(TP+FN)	Numeric (Proportion)
Field Test Combined Data	Vesp crabro Total	Total number of detectable Vespa crabro across all trials for tests of this type	Numeric (Count)
Field Test Combined Data	Vesp crabro Precision	Proportion of Vespa crabro detections that are correct across all trials for tests of this type, calculated using the formula TP/(TP+FP)	Numeric (Proportion)
Field Test Combined Data	Vesp crabro Recall	Proportion of detectable Vespa crabro that are detected across all trials for tests of this type, calculated using the formula TP/(TP+FN)	Numeric (Proportion)
